# Supplementary material for: Building the graph of medicine from millions of clinical narratives
Source: Sci Data. 2014 Sep 16;1:140032. doi: 10.1038/sdata.2014.32 (PMC4322575; doi:10.1038/sdata.2014.32)
Supplement: Supplementary file 1 [file sdata201432-isa1.zip]

Archive with 3 entries (3 files):
- i_Investigation.txt
- s_shah.txt
- a_shah.txt
