# Supplementary material for: Building the graph of medicine from millions of clinical narratives
Source: Sci Data. 2014 Sep 16;1:140032. doi: 10.1038/sdata.2014.32 (PMC4322575; doi:10.1038/sdata.2014.32)
Supplement: Supplementary file 1 [file sdata201432-isa1.zip › s_shah.txt]

Source Name	Comment[patient notes]	Characteristics[organism]	Term Source REF	Term Accession Number	Characteristics[organism part]	Term Source REF	Term Accession Number	Protocol REF	Sample Name
PatientNoteDatabase	Clinical notes from the Stanford Translational Research Integrated Database Environment (STRIDE), for patients with at least 10 notes collected over a time-window of at least one year, were included in this study, for a total of 14 million notes from 260,000 patients.	Homo sapiens	NCBITAXON	NCBITaxon:9606	multi-cellular organism	UBERON	UBERON:0000468	Data Source	PatientNoteDatabase
