# Supplementary material for: Building the graph of medicine from millions of clinical narratives
Source: Sci Data. 2014 Sep 16;1:140032. doi: 10.1038/sdata.2014.32 (PMC4322575; doi:10.1038/sdata.2014.32)
Supplement: Supplementary file 1 [file sdata201432-isa1.zip › a_shah.txt]

Sample Name	Protocol REF	Parameter Value[binning]	Unit	Term Source REF	Term Accession Number	Protocol REF	Protocol REF	Comment[term filtering]	Assay Name	Raw Data File	Comment[Data Repository]	Comment[Data Record Accession]	Protocol REF	Comment[binning]	Comment[bins]	Derived Data File	Comment[Data Repository]	Comment[Data Record Accession]	Comment[Data Record URL]	Comment[definitions]
PatientNoteDatabase	Note Binning	1	day	UO	UO:0000033	Estimating the accuracy of the text processing pipeline	Term Extraction	Terms were filtered by a list of common stop words, as well as terms shorter than four characters in length and a manually curated list of terms homonymous for first or last names found in 3_ID_Mappings/4_stopwords.txt.gz	PatientNoteDatabase1				Co-frequency Counting	Frequency counts are aggregated per bin.	Summary statistics for each bin can be found in Table 1	1_Cofrequency_Counts/cofreqs_concepts_perBin_1d.txt.gz	Dryad Digital Repository	10.5061/dryad.jp917	http://dx.doi.org/10.5061/dryad.jp917	Additional files with information on the 'dictionaries' used to capture concepts, and the codes representing each concept, can be found in 3_ID_Mappings in the Dryad Digital Repository; scripts used to parse the data are in 4_Scripts, also in Dryad
PatientNoteDatabase	Note Binning	7	day	UO	UO:0000033	Estimating the accuracy of the text processing pipeline	Term Extraction	Terms were filtered by a list of common stop words, as well as terms shorter than four characters in length and a manually curated list of terms homonymous for first or last names found in 3_ID_Mappings/4_stopwords.txt.gz	PatientNoteDatabase2				Co-frequency Counting	Frequency counts are aggregated per bin.	Summary statistics for each bin can be found in Table 1	1_Cofrequency_Counts/cofreqs_concepts_perBin_7d.txt.gz	Dryad Digital Repository	10.5061/dryad.jp917	http://dx.doi.org/10.5061/dryad.jp917	Additional files with information on the 'dictionaries' used to capture concepts, and the codes representing each concept, can be found in 3_ID_Mappings in the Dryad Digital Repository; scripts used to parse the data are in 4_Scripts, also in Dryad
PatientNoteDatabase	Note Binning	30	day	UO	UO:0000033	Estimating the accuracy of the text processing pipeline	Term Extraction	Terms were filtered by a list of common stop words, as well as terms shorter than four characters in length and a manually curated list of terms homonymous for first or last names found in 3_ID_Mappings/4_stopwords.txt.gz	PatientNoteDatabase3				Co-frequency Counting	Frequency counts are aggregated per bin.	Summary statistics for each bin can be found in Table 1	1_Cofrequency_Counts/cofreqs_concepts_perBin_30d.txt.gz	Dryad Digital Repository	10.5061/dryad.jp917	http://dx.doi.org/10.5061/dryad.jp917	Additional files with information on the 'dictionaries' used to capture concepts, and the codes representing each concept, can be found in 3_ID_Mappings in the Dryad Digital Repository; scripts used to parse the data are in 4_Scripts, also in Dryad
PatientNoteDatabase	Note Binning	90	day	UO	UO:0000033	Estimating the accuracy of the text processing pipeline	Term Extraction	Terms were filtered by a list of common stop words, as well as terms shorter than four characters in length and a manually curated list of terms homonymous for first or last names found in 3_ID_Mappings/4_stopwords.txt.gz	PatientNoteDatabase4				Co-frequency Counting	Frequency counts are aggregated per bin.	Summary statistics for each bin can be found in Table 1	1_Cofrequency_Counts/cofreqs_concepts_perBin_90d.txt.gz	Dryad Digital Repository	10.5061/dryad.jp917	http://dx.doi.org/10.5061/dryad.jp917	Additional files with information on the 'dictionaries' used to capture concepts, and the codes representing each concept, can be found in 3_ID_Mappings in the Dryad Digital Repository; scripts used to parse the data are in 4_Scripts, also in Dryad
PatientNoteDatabase	Note Binning	180	day	UO	UO:0000033	Estimating the accuracy of the text processing pipeline	Term Extraction	Terms were filtered by a list of common stop words, as well as terms shorter than four characters in length and a manually curated list of terms homonymous for first or last names found in 3_ID_Mappings/4_stopwords.txt.gz	PatientNoteDatabase5				Co-frequency Counting	Frequency counts are aggregated per bin.	Summary statistics for each bin can be found in Table 1	1_Cofrequency_Counts/cofreqs_concepts_perBin_180d.txt.gz	Dryad Digital Repository	10.5061/dryad.jp917	http://dx.doi.org/10.5061/dryad.jp917	Additional files with information on the 'dictionaries' used to capture concepts, and the codes representing each concept, can be found in 3_ID_Mappings in the Dryad Digital Repository; scripts used to parse the data are in 4_Scripts, also in Dryad
PatientNoteDatabase	Note Binning	365	day	UO	UO:0000033	Estimating the accuracy of the text processing pipeline	Term Extraction	Terms were filtered by a list of common stop words, as well as terms shorter than four characters in length and a manually curated list of terms homonymous for first or last names found in 3_ID_Mappings/4_stopwords.txt.gz	PatientNoteDatabase6				Co-frequency Counting	Frequency counts are aggregated per bin.	Summary statistics for each bin can be found in Table 1	1_Cofrequency_Counts/cofreqs_concepts_perBin_365d.txt.gz	Dryad Digital Repository	10.5061/dryad.jp917	http://dx.doi.org/10.5061/dryad.jp917	Additional files with information on the 'dictionaries' used to capture concepts, and the codes representing each concept, can be found in 3_ID_Mappings in the Dryad Digital Repository; scripts used to parse the data are in 4_Scripts, also in Dryad
PatientNoteDatabase	Note Binning	all	day	UO	UO:0000033	Estimating the accuracy of the text processing pipeline	Term Extraction	Terms were filtered by a list of common stop words, as well as terms shorter than four characters in length and a manually curated list of terms homonymous for first or last names found in 3_ID_Mappings/4_stopwords.txt.gz	PatientNoteDatabase7				Co-frequency Counting	Frequency counts are aggregated per bin.	Summary statistics for each bin can be found in Table 1	1_Cofrequency_Counts/cofreqs_concepts_perBin_alld.txt.gz	Dryad Digital Repository	10.5061/dryad.jp917	http://dx.doi.org/10.5061/dryad.jp917	Additional files with information on the 'dictionaries' used to capture concepts, and the codes representing each concept, can be found in 3_ID_Mappings in the Dryad Digital Repository; scripts used to parse the data are in 4_Scripts, also in Dryad
PatientNoteDatabase	Note Binning	1	day	UO	UO:0000033	Estimating the accuracy of the text processing pipeline	Term Extraction	Terms were filtered by a list of common stop words, as well as terms shorter than four characters in length and a manually curated list of terms homonymous for first or last names found in 3_ID_Mappings/4_stopwords.txt.gz	PatientNoteDatabase8				Co-frequency Counting	Frequency counts are aggregated per patient.	Summary statistics for each bin can be found in Table 1	1_Cofrequency_Counts/cofreqs_concepts_perPat_1d.txt.gz	Dryad Digital Repository	10.5061/dryad.jp917	http://dx.doi.org/10.5061/dryad.jp917	Additional files with information on the 'dictionaries' used to capture concepts, and the codes representing each concept, can be found in 3_ID_Mappings in the Dryad Digital Repository; scripts used to parse the data are in 4_Scripts, also in Dryad
PatientNoteDatabase	Note Binning	7	day	UO	UO:0000033	Estimating the accuracy of the text processing pipeline	Term Extraction	Terms were filtered by a list of common stop words, as well as terms shorter than four characters in length and a manually curated list of terms homonymous for first or last names found in 3_ID_Mappings/4_stopwords.txt.gz	PatientNoteDatabase9				Co-frequency Counting	Frequency counts are aggregated per patient.	Summary statistics for each bin can be found in Table 1	1_Cofrequency_Counts/cofreqs_concepts_perPat_7d.txt.gz	Dryad Digital Repository	10.5061/dryad.jp917	http://dx.doi.org/10.5061/dryad.jp917	Additional files with information on the 'dictionaries' used to capture concepts, and the codes representing each concept, can be found in 3_ID_Mappings in the Dryad Digital Repository; scripts used to parse the data are in 4_Scripts, also in Dryad
PatientNoteDatabase	Note Binning	30	day	UO	UO:0000033	Estimating the accuracy of the text processing pipeline	Term Extraction	Terms were filtered by a list of common stop words, as well as terms shorter than four characters in length and a manually curated list of terms homonymous for first or last names found in 3_ID_Mappings/4_stopwords.txt.gz	PatientNoteDatabase10				Co-frequency Counting	Frequency counts are aggregated per patient.	Summary statistics for each bin can be found in Table 1	1_Cofrequency_Counts/cofreqs_concepts_perPat_30d.txt.gz	Dryad Digital Repository	10.5061/dryad.jp917	http://dx.doi.org/10.5061/dryad.jp917	Additional files with information on the 'dictionaries' used to capture concepts, and the codes representing each concept, can be found in 3_ID_Mappings in the Dryad Digital Repository; scripts used to parse the data are in 4_Scripts, also in Dryad
PatientNoteDatabase	Note Binning	90	day	UO	UO:0000033	Estimating the accuracy of the text processing pipeline	Term Extraction	Terms were filtered by a list of common stop words, as well as terms shorter than four characters in length and a manually curated list of terms homonymous for first or last names found in 3_ID_Mappings/4_stopwords.txt.gz	PatientNoteDatabase11				Co-frequency Counting	Frequency counts are aggregated per patient.	Summary statistics for each bin can be found in Table 1	1_Cofrequency_Counts/cofreqs_concepts_perPat_90d.txt.gz	Dryad Digital Repository	10.5061/dryad.jp917	http://dx.doi.org/10.5061/dryad.jp917	Additional files with information on the 'dictionaries' used to capture concepts, and the codes representing each concept, can be found in 3_ID_Mappings in the Dryad Digital Repository; scripts used to parse the data are in 4_Scripts, also in Dryad
PatientNoteDatabase	Note Binning	180	day	UO	UO:0000033	Estimating the accuracy of the text processing pipeline	Term Extraction	Terms were filtered by a list of common stop words, as well as terms shorter than four characters in length and a manually curated list of terms homonymous for first or last names found in 3_ID_Mappings/4_stopwords.txt.gz	PatientNoteDatabase12				Co-frequency Counting	Frequency counts are aggregated per patient.	Summary statistics for each bin can be found in Table 1	1_Cofrequency_Counts/cofreqs_concepts_perPat_180d.txt.gz	Dryad Digital Repository	10.5061/dryad.jp917	http://dx.doi.org/10.5061/dryad.jp917	Additional files with information on the 'dictionaries' used to capture concepts, and the codes representing each concept, can be found in 3_ID_Mappings in the Dryad Digital Repository; scripts used to parse the data are in 4_Scripts, also in Dryad
PatientNoteDatabase	Note Binning	365	day	UO	UO:0000033	Estimating the accuracy of the text processing pipeline	Term Extraction	Terms were filtered by a list of common stop words, as well as terms shorter than four characters in length and a manually curated list of terms homonymous for first or last names found in 3_ID_Mappings/4_stopwords.txt.gz	PatientNoteDatabase13				Co-frequency Counting	Frequency counts are aggregated per patient.	Summary statistics for each bin can be found in Table 1	1_Cofrequency_Counts/cofreqs_concepts_perPat_365d.txt.gz	Dryad Digital Repository	10.5061/dryad.jp917	http://dx.doi.org/10.5061/dryad.jp917	Additional files with information on the 'dictionaries' used to capture concepts, and the codes representing each concept, can be found in 3_ID_Mappings in the Dryad Digital Repository; scripts used to parse the data are in 4_Scripts, also in Dryad
PatientNoteDatabase	Note Binning	all	day	UO	UO:0000033	Estimating the accuracy of the text processing pipeline	Term Extraction	Terms were filtered by a list of common stop words, as well as terms shorter than four characters in length and a manually curated list of terms homonymous for first or last names found in 3_ID_Mappings/4_stopwords.txt.gz	PatientNoteDatabase14				Co-frequency Counting	Frequency counts are aggregated per patient.	Summary statistics for each bin can be found in Table 1	1_Cofrequency_Counts/cofreqs_concepts_perPat_alld.txt.gz	Dryad Digital Repository	10.5061/dryad.jp917	http://dx.doi.org/10.5061/dryad.jp917	Additional files with information on the 'dictionaries' used to capture concepts, and the codes representing each concept, can be found in 3_ID_Mappings in the Dryad Digital Repository; scripts used to parse the data are in 4_Scripts, also in Dryad
PatientNoteDatabase	Note Binning	1	day	UO	UO:0000033	Estimating the accuracy of the text processing pipeline	Term Extraction	Terms were filtered by a list of common stop words, as well as terms shorter than four characters in length and a manually curated list of terms homonymous for first or last names found in 3_ID_Mappings/4_stopwords.txt.gz	PatientNoteDatabase15				Co-frequency Counting	Frequency counts are aggregated per bin.	Summary statistics for each bin can be found in Table 1	1_Cofrequency_Counts/cofreqs_terms_perBin_1d.txt.gz	Dryad Digital Repository	10.5061/dryad.jp917	http://dx.doi.org/10.5061/dryad.jp917	Additional files with information on the 'dictionaries' used to capture concepts, and the codes representing each concept, can be found in 3_ID_Mappings in the Dryad Digital Repository; scripts used to parse the data are in 4_Scripts, also in Dryad
PatientNoteDatabase	Note Binning	7	day	UO	UO:0000033	Estimating the accuracy of the text processing pipeline	Term Extraction	Terms were filtered by a list of common stop words, as well as terms shorter than four characters in length and a manually curated list of terms homonymous for first or last names found in 3_ID_Mappings/4_stopwords.txt.gz	PatientNoteDatabase16				Co-frequency Counting	Frequency counts are aggregated per bin.	Summary statistics for each bin can be found in Table 1	1_Cofrequency_Counts/cofreqs_terms_perBin_7d.txt.gz	Dryad Digital Repository	10.5061/dryad.jp917	http://dx.doi.org/10.5061/dryad.jp917	Additional files with information on the 'dictionaries' used to capture concepts, and the codes representing each concept, can be found in 3_ID_Mappings in the Dryad Digital Repository; scripts used to parse the data are in 4_Scripts, also in Dryad
PatientNoteDatabase	Note Binning	30	day	UO	UO:0000033	Estimating the accuracy of the text processing pipeline	Term Extraction	Terms were filtered by a list of common stop words, as well as terms shorter than four characters in length and a manually curated list of terms homonymous for first or last names found in 3_ID_Mappings/4_stopwords.txt.gz	PatientNoteDatabase17				Co-frequency Counting	Frequency counts are aggregated per bin.	Summary statistics for each bin can be found in Table 1	1_Cofrequency_Counts/cofreqs_terms_perBin_30d.txt.gz	Dryad Digital Repository	10.5061/dryad.jp917	http://dx.doi.org/10.5061/dryad.jp917	Additional files with information on the 'dictionaries' used to capture concepts, and the codes representing each concept, can be found in 3_ID_Mappings in the Dryad Digital Repository; scripts used to parse the data are in 4_Scripts, also in Dryad
PatientNoteDatabase	Note Binning	90	day	UO	UO:0000033	Estimating the accuracy of the text processing pipeline	Term Extraction	Terms were filtered by a list of common stop words, as well as terms shorter than four characters in length and a manually curated list of terms homonymous for first or last names found in 3_ID_Mappings/4_stopwords.txt.gz	PatientNoteDatabase18				Co-frequency Counting	Frequency counts are aggregated per bin.	Summary statistics for each bin can be found in Table 1	1_Cofrequency_Counts/cofreqs_terms_perBin_90d.txt.gz	Dryad Digital Repository	10.5061/dryad.jp917	http://dx.doi.org/10.5061/dryad.jp917	Additional files with information on the 'dictionaries' used to capture concepts, and the codes representing each concept, can be found in 3_ID_Mappings in the Dryad Digital Repository; scripts used to parse the data are in 4_Scripts, also in Dryad
PatientNoteDatabase	Note Binning	180	day	UO	UO:0000033	Estimating the accuracy of the text processing pipeline	Term Extraction	Terms were filtered by a list of common stop words, as well as terms shorter than four characters in length and a manually curated list of terms homonymous for first or last names found in 3_ID_Mappings/4_stopwords.txt.gz	PatientNoteDatabase19				Co-frequency Counting	Frequency counts are aggregated per bin.	Summary statistics for each bin can be found in Table 1	1_Cofrequency_Counts/cofreqs_terms_perBin_180d.txt.gz	Dryad Digital Repository	10.5061/dryad.jp917	http://dx.doi.org/10.5061/dryad.jp917	Additional files with information on the 'dictionaries' used to capture concepts, and the codes representing each concept, can be found in 3_ID_Mappings in the Dryad Digital Repository; scripts used to parse the data are in 4_Scripts, also in Dryad
PatientNoteDatabase	Note Binning	365	day	UO	UO:0000033	Estimating the accuracy of the text processing pipeline	Term Extraction	Terms were filtered by a list of common stop words, as well as terms shorter than four characters in length and a manually curated list of terms homonymous for first or last names found in 3_ID_Mappings/4_stopwords.txt.gz	PatientNoteDatabase20				Co-frequency Counting	Frequency counts are aggregated per bin.	Summary statistics for each bin can be found in Table 1	1_Cofrequency_Counts/cofreqs_terms_perBin_365d.txt.gz	Dryad Digital Repository	10.5061/dryad.jp917	http://dx.doi.org/10.5061/dryad.jp917	Additional files with information on the 'dictionaries' used to capture concepts, and the codes representing each concept, can be found in 3_ID_Mappings in the Dryad Digital Repository; scripts used to parse the data are in 4_Scripts, also in Dryad
PatientNoteDatabase	Note Binning	all	day	UO	UO:0000033	Estimating the accuracy of the text processing pipeline	Term Extraction	Terms were filtered by a list of common stop words, as well as terms shorter than four characters in length and a manually curated list of terms homonymous for first or last names found in 3_ID_Mappings/4_stopwords.txt.gz	PatientNoteDatabase21				Co-frequency Counting	Frequency counts are aggregated per bin.	Summary statistics for each bin can be found in Table 1	1_Cofrequency_Counts/cofreqs_terms_perBin_alld.txt.gz	Dryad Digital Repository	10.5061/dryad.jp917	http://dx.doi.org/10.5061/dryad.jp917	Additional files with information on the 'dictionaries' used to capture concepts, and the codes representing each concept, can be found in 3_ID_Mappings in the Dryad Digital Repository; scripts used to parse the data are in 4_Scripts, also in Dryad
PatientNoteDatabase	Note Binning	1	day	UO	UO:0000033	Estimating the accuracy of the text processing pipeline	Term Extraction	Terms were filtered by a list of common stop words, as well as terms shorter than four characters in length and a manually curated list of terms homonymous for first or last names found in 3_ID_Mappings/4_stopwords.txt.gz	PatientNoteDatabase22				Co-frequency Counting	Frequency counts are aggregated per patient.	Summary statistics for each bin can be found in Table 1	1_Cofrequency_Counts/cofreqs_terms_perPat_1d.txt.gz	Dryad Digital Repository	10.5061/dryad.jp917	http://dx.doi.org/10.5061/dryad.jp917	Additional files with information on the 'dictionaries' used to capture concepts, and the codes representing each concept, can be found in 3_ID_Mappings in the Dryad Digital Repository; scripts used to parse the data are in 4_Scripts, also in Dryad
PatientNoteDatabase	Note Binning	7	day	UO	UO:0000033	Estimating the accuracy of the text processing pipeline	Term Extraction	Terms were filtered by a list of common stop words, as well as terms shorter than four characters in length and a manually curated list of terms homonymous for first or last names found in 3_ID_Mappings/4_stopwords.txt.gz	PatientNoteDatabase23				Co-frequency Counting	Frequency counts are aggregated per patient.	Summary statistics for each bin can be found in Table 1	1_Cofrequency_Counts/cofreqs_terms_perPat_7d.txt.gz	Dryad Digital Repository	10.5061/dryad.jp917	http://dx.doi.org/10.5061/dryad.jp917	Additional files with information on the 'dictionaries' used to capture concepts, and the codes representing each concept, can be found in 3_ID_Mappings in the Dryad Digital Repository; scripts used to parse the data are in 4_Scripts, also in Dryad
PatientNoteDatabase	Note Binning	30	day	UO	UO:0000033	Estimating the accuracy of the text processing pipeline	Term Extraction	Terms were filtered by a list of common stop words, as well as terms shorter than four characters in length and a manually curated list of terms homonymous for first or last names found in 3_ID_Mappings/4_stopwords.txt.gz	PatientNoteDatabase24				Co-frequency Counting	Frequency counts are aggregated per patient.	Summary statistics for each bin can be found in Table 1	1_Cofrequency_Counts/cofreqs_terms_perPat_30d.txt.gz	Dryad Digital Repository	10.5061/dryad.jp917	http://dx.doi.org/10.5061/dryad.jp917	Additional files with information on the 'dictionaries' used to capture concepts, and the codes representing each concept, can be found in 3_ID_Mappings in the Dryad Digital Repository; scripts used to parse the data are in 4_Scripts, also in Dryad
PatientNoteDatabase	Note Binning	90	day	UO	UO:0000033	Estimating the accuracy of the text processing pipeline	Term Extraction	Terms were filtered by a list of common stop words, as well as terms shorter than four characters in length and a manually curated list of terms homonymous for first or last names found in 3_ID_Mappings/4_stopwords.txt.gz	PatientNoteDatabase25				Co-frequency Counting	Frequency counts are aggregated per patient.	Summary statistics for each bin can be found in Table 1	1_Cofrequency_Counts/cofreqs_terms_perPat_90d.txt.gz	Dryad Digital Repository	10.5061/dryad.jp917	http://dx.doi.org/10.5061/dryad.jp917	Additional files with information on the 'dictionaries' used to capture concepts, and the codes representing each concept, can be found in 3_ID_Mappings in the Dryad Digital Repository; scripts used to parse the data are in 4_Scripts, also in Dryad
PatientNoteDatabase	Note Binning	180	day	UO	UO:0000033	Estimating the accuracy of the text processing pipeline	Term Extraction	Terms were filtered by a list of common stop words, as well as terms shorter than four characters in length and a manually curated list of terms homonymous for first or last names found in 3_ID_Mappings/4_stopwords.txt.gz	PatientNoteDatabase26				Co-frequency Counting	Frequency counts are aggregated per patient.	Summary statistics for each bin can be found in Table 1	1_Cofrequency_Counts/cofreqs_terms_perPat_180d.txt.gz	Dryad Digital Repository	10.5061/dryad.jp917	http://dx.doi.org/10.5061/dryad.jp917	Additional files with information on the 'dictionaries' used to capture concepts, and the codes representing each concept, can be found in 3_ID_Mappings in the Dryad Digital Repository; scripts used to parse the data are in 4_Scripts, also in Dryad
PatientNoteDatabase	Note Binning	365	day	UO	UO:0000033	Estimating the accuracy of the text processing pipeline	Term Extraction	Terms were filtered by a list of common stop words, as well as terms shorter than four characters in length and a manually curated list of terms homonymous for first or last names found in 3_ID_Mappings/4_stopwords.txt.gz	PatientNoteDatabase27				Co-frequency Counting	Frequency counts are aggregated per patient.	Summary statistics for each bin can be found in Table 1	1_Cofrequency_Counts/cofreqs_terms_perPat_365d.txt.gz	Dryad Digital Repository	10.5061/dryad.jp917	http://dx.doi.org/10.5061/dryad.jp917	Additional files with information on the 'dictionaries' used to capture concepts, and the codes representing each concept, can be found in 3_ID_Mappings in the Dryad Digital Repository; scripts used to parse the data are in 4_Scripts, also in Dryad
PatientNoteDatabase	Note Binning	all	day	UO	UO:0000033	Estimating the accuracy of the text processing pipeline	Term Extraction	Terms were filtered by a list of common stop words, as well as terms shorter than four characters in length and a manually curated list of terms homonymous for first or last names found in 3_ID_Mappings/4_stopwords.txt.gz	PatientNoteDatabase28				Co-frequency Counting	Frequency counts are aggregated per patient.	Summary statistics for each bin can be found in Table 1	1_Cofrequency_Counts/cofreqs_terms_perPat_alld.txt.gz	Dryad Digital Repository	10.5061/dryad.jp917	http://dx.doi.org/10.5061/dryad.jp917	Additional files with information on the 'dictionaries' used to capture concepts, and the codes representing each concept, can be found in 3_ID_Mappings in the Dryad Digital Repository; scripts used to parse the data are in 4_Scripts, also in Dryad
PatientNoteDatabase	Note Binning	1	day	UO	UO:0000033	Estimating the accuracy of the text processing pipeline	Term Extraction	Terms were filtered by a list of common stop words, as well as terms shorter than four characters in length and a manually curated list of terms homonymous for first or last names found in 3_ID_Mappings/4_stopwords.txt.gz	PatientNoteDatabase29				Co-frequency Counting	Frequency counts are aggregated per bin.	Summary statistics for each bin can be found in Table 1	2_Singleton_Frequency_Counts/singlets_concepts_perBin_1d.txt.gz	Dryad Digital Repository	10.5061/dryad.jp917	http://dx.doi.org/10.5061/dryad.jp917	Additional files with information on the 'dictionaries' used to capture concepts, and the codes representing each concept, can be found in 3_ID_Mappings in the Dryad Digital Repository; scripts used to parse the data are in 4_Scripts, also in Dryad
PatientNoteDatabase	Note Binning	7	day	UO	UO:0000033	Estimating the accuracy of the text processing pipeline	Term Extraction	Terms were filtered by a list of common stop words, as well as terms shorter than four characters in length and a manually curated list of terms homonymous for first or last names found in 3_ID_Mappings/4_stopwords.txt.gz	PatientNoteDatabase30				Co-frequency Counting	Frequency counts are aggregated per bin.	Summary statistics for each bin can be found in Table 1	2_Singleton_Frequency_Counts/singlets_concepts_perBin_7d.txt.gz	Dryad Digital Repository	10.5061/dryad.jp917	http://dx.doi.org/10.5061/dryad.jp917	Additional files with information on the 'dictionaries' used to capture concepts, and the codes representing each concept, can be found in 3_ID_Mappings in the Dryad Digital Repository; scripts used to parse the data are in 4_Scripts, also in Dryad
PatientNoteDatabase	Note Binning	30	day	UO	UO:0000033	Estimating the accuracy of the text processing pipeline	Term Extraction	Terms were filtered by a list of common stop words, as well as terms shorter than four characters in length and a manually curated list of terms homonymous for first or last names found in 3_ID_Mappings/4_stopwords.txt.gz	PatientNoteDatabase31				Co-frequency Counting	Frequency counts are aggregated per bin.	Summary statistics for each bin can be found in Table 1	2_Singleton_Frequency_Counts/singlets_concepts_perBin_30d.txt.gz	Dryad Digital Repository	10.5061/dryad.jp917	http://dx.doi.org/10.5061/dryad.jp917	Additional files with information on the 'dictionaries' used to capture concepts, and the codes representing each concept, can be found in 3_ID_Mappings in the Dryad Digital Repository; scripts used to parse the data are in 4_Scripts, also in Dryad
PatientNoteDatabase	Note Binning	90	day	UO	UO:0000033	Estimating the accuracy of the text processing pipeline	Term Extraction	Terms were filtered by a list of common stop words, as well as terms shorter than four characters in length and a manually curated list of terms homonymous for first or last names found in 3_ID_Mappings/4_stopwords.txt.gz	PatientNoteDatabase32				Co-frequency Counting	Frequency counts are aggregated per bin.	Summary statistics for each bin can be found in Table 1	2_Singleton_Frequency_Counts/singlets_concepts_perBin_90d.txt.gz	Dryad Digital Repository	10.5061/dryad.jp917	http://dx.doi.org/10.5061/dryad.jp917	Additional files with information on the 'dictionaries' used to capture concepts, and the codes representing each concept, can be found in 3_ID_Mappings in the Dryad Digital Repository; scripts used to parse the data are in 4_Scripts, also in Dryad
PatientNoteDatabase	Note Binning	180	day	UO	UO:0000033	Estimating the accuracy of the text processing pipeline	Term Extraction	Terms were filtered by a list of common stop words, as well as terms shorter than four characters in length and a manually curated list of terms homonymous for first or last names found in 3_ID_Mappings/4_stopwords.txt.gz	PatientNoteDatabase33				Co-frequency Counting	Frequency counts are aggregated per bin.	Summary statistics for each bin can be found in Table 1	2_Singleton_Frequency_Counts/singlets_concepts_perBin_180d.txt.gz	Dryad Digital Repository	10.5061/dryad.jp917	http://dx.doi.org/10.5061/dryad.jp917	Additional files with information on the 'dictionaries' used to capture concepts, and the codes representing each concept, can be found in 3_ID_Mappings in the Dryad Digital Repository; scripts used to parse the data are in 4_Scripts, also in Dryad
PatientNoteDatabase	Note Binning	365	day	UO	UO:0000033	Estimating the accuracy of the text processing pipeline	Term Extraction	Terms were filtered by a list of common stop words, as well as terms shorter than four characters in length and a manually curated list of terms homonymous for first or last names found in 3_ID_Mappings/4_stopwords.txt.gz	PatientNoteDatabase34				Co-frequency Counting	Frequency counts are aggregated per bin.	Summary statistics for each bin can be found in Table 1	2_Singleton_Frequency_Counts/singlets_concepts_perBin_365d.txt.gz	Dryad Digital Repository	10.5061/dryad.jp917	http://dx.doi.org/10.5061/dryad.jp917	Additional files with information on the 'dictionaries' used to capture concepts, and the codes representing each concept, can be found in 3_ID_Mappings in the Dryad Digital Repository; scripts used to parse the data are in 4_Scripts, also in Dryad
PatientNoteDatabase	Note Binning	all	day	UO	UO:0000033	Estimating the accuracy of the text processing pipeline	Term Extraction	Terms were filtered by a list of common stop words, as well as terms shorter than four characters in length and a manually curated list of terms homonymous for first or last names found in 3_ID_Mappings/4_stopwords.txt.gz	PatientNoteDatabase35				Co-frequency Counting	Frequency counts are aggregated per bin.	Summary statistics for each bin can be found in Table 1	2_Singleton_Frequency_Counts/singlets_concepts_perBin_alld.txt.gz	Dryad Digital Repository	10.5061/dryad.jp917	http://dx.doi.org/10.5061/dryad.jp917	Additional files with information on the 'dictionaries' used to capture concepts, and the codes representing each concept, can be found in 3_ID_Mappings in the Dryad Digital Repository; scripts used to parse the data are in 4_Scripts, also in Dryad
PatientNoteDatabase	Note Binning					Estimating the accuracy of the text processing pipeline	Term Extraction	Terms were filtered by a list of common stop words, as well as terms shorter than four characters in length and a manually curated list of terms homonymous for first or last names found in 3_ID_Mappings/4_stopwords.txt.gz	PatientNoteDatabase36				Co-frequency Counting	Frequency counts are aggregated per patient.	Summary statistics for each bin can be found in Table 1	2_Singleton_Frequency_Counts/singlets_concepts_perPat.txt.gz	Dryad Digital Repository	10.5061/dryad.jp917	http://dx.doi.org/10.5061/dryad.jp917	Additional files with information on the 'dictionaries' used to capture concepts, and the codes representing each concept, can be found in 3_ID_Mappings in the Dryad Digital Repository; scripts used to parse the data are in 4_Scripts, also in Dryad
PatientNoteDatabase	Note Binning	1	day	UO	UO:0000033	Estimating the accuracy of the text processing pipeline	Term Extraction	Terms were filtered by a list of common stop words, as well as terms shorter than four characters in length and a manually curated list of terms homonymous for first or last names found in 3_ID_Mappings/4_stopwords.txt.gz	PatientNoteDatabase37				Co-frequency Counting	Frequency counts are aggregated per bin.	Summary statistics for each bin can be found in Table 1	2_Singleton_Frequency_Counts/singlets_terms_perBin_1d.txt.gz	Dryad Digital Repository	10.5061/dryad.jp917	http://dx.doi.org/10.5061/dryad.jp917	Additional files with information on the 'dictionaries' used to capture concepts, and the codes representing each concept, can be found in 3_ID_Mappings in the Dryad Digital Repository; scripts used to parse the data are in 4_Scripts, also in Dryad
PatientNoteDatabase	Note Binning	7	day	UO	UO:0000033	Estimating the accuracy of the text processing pipeline	Term Extraction	Terms were filtered by a list of common stop words, as well as terms shorter than four characters in length and a manually curated list of terms homonymous for first or last names found in 3_ID_Mappings/4_stopwords.txt.gz	PatientNoteDatabase38				Co-frequency Counting	Frequency counts are aggregated per bin.	Summary statistics for each bin can be found in Table 1	2_Singleton_Frequency_Counts/singlets_terms_perBin_7d.txt.gz	Dryad Digital Repository	10.5061/dryad.jp917	http://dx.doi.org/10.5061/dryad.jp917	Additional files with information on the 'dictionaries' used to capture concepts, and the codes representing each concept, can be found in 3_ID_Mappings in the Dryad Digital Repository; scripts used to parse the data are in 4_Scripts, also in Dryad
PatientNoteDatabase	Note Binning	30	day	UO	UO:0000033	Estimating the accuracy of the text processing pipeline	Term Extraction	Terms were filtered by a list of common stop words, as well as terms shorter than four characters in length and a manually curated list of terms homonymous for first or last names found in 3_ID_Mappings/4_stopwords.txt.gz	PatientNoteDatabase39				Co-frequency Counting	Frequency counts are aggregated per bin.	Summary statistics for each bin can be found in Table 1	2_Singleton_Frequency_Counts/singlets_terms_perBin_30d.txt.gz	Dryad Digital Repository	10.5061/dryad.jp917	http://dx.doi.org/10.5061/dryad.jp917	Additional files with information on the 'dictionaries' used to capture concepts, and the codes representing each concept, can be found in 3_ID_Mappings in the Dryad Digital Repository; scripts used to parse the data are in 4_Scripts, also in Dryad
PatientNoteDatabase	Note Binning	90	day	UO	UO:0000033	Estimating the accuracy of the text processing pipeline	Term Extraction	Terms were filtered by a list of common stop words, as well as terms shorter than four characters in length and a manually curated list of terms homonymous for first or last names found in 3_ID_Mappings/4_stopwords.txt.gz	PatientNoteDatabase40				Co-frequency Counting	Frequency counts are aggregated per bin.	Summary statistics for each bin can be found in Table 1	2_Singleton_Frequency_Counts/singlets_terms_perBin_90d.txt.gz	Dryad Digital Repository	10.5061/dryad.jp917	http://dx.doi.org/10.5061/dryad.jp917	Additional files with information on the 'dictionaries' used to capture concepts, and the codes representing each concept, can be found in 3_ID_Mappings in the Dryad Digital Repository; scripts used to parse the data are in 4_Scripts, also in Dryad
PatientNoteDatabase	Note Binning	180	day	UO	UO:0000033	Estimating the accuracy of the text processing pipeline	Term Extraction	Terms were filtered by a list of common stop words, as well as terms shorter than four characters in length and a manually curated list of terms homonymous for first or last names found in 3_ID_Mappings/4_stopwords.txt.gz	PatientNoteDatabase41				Co-frequency Counting	Frequency counts are aggregated per bin.	Summary statistics for each bin can be found in Table 1	2_Singleton_Frequency_Counts/singlets_terms_perBin_180d.txt.gz	Dryad Digital Repository	10.5061/dryad.jp917	http://dx.doi.org/10.5061/dryad.jp917	Additional files with information on the 'dictionaries' used to capture concepts, and the codes representing each concept, can be found in 3_ID_Mappings in the Dryad Digital Repository; scripts used to parse the data are in 4_Scripts, also in Dryad
PatientNoteDatabase	Note Binning	365	day	UO	UO:0000033	Estimating the accuracy of the text processing pipeline	Term Extraction	Terms were filtered by a list of common stop words, as well as terms shorter than four characters in length and a manually curated list of terms homonymous for first or last names found in 3_ID_Mappings/4_stopwords.txt.gz	PatientNoteDatabase42				Co-frequency Counting	Frequency counts are aggregated per bin.	Summary statistics for each bin can be found in Table 1	2_Singleton_Frequency_Counts/singlets_terms_perBin_365d.txt.gz	Dryad Digital Repository	10.5061/dryad.jp917	http://dx.doi.org/10.5061/dryad.jp917	Additional files with information on the 'dictionaries' used to capture concepts, and the codes representing each concept, can be found in 3_ID_Mappings in the Dryad Digital Repository; scripts used to parse the data are in 4_Scripts, also in Dryad
PatientNoteDatabase	Note Binning	all	day	UO	UO:0000033	Estimating the accuracy of the text processing pipeline	Term Extraction	Terms were filtered by a list of common stop words, as well as terms shorter than four characters in length and a manually curated list of terms homonymous for first or last names found in 3_ID_Mappings/4_stopwords.txt.gz	PatientNoteDatabase43				Co-frequency Counting	Frequency counts are aggregated per bin.	Summary statistics for each bin can be found in Table 1	2_Singleton_Frequency_Counts/singlets_terms_perBin_alld.txt.gz	Dryad Digital Repository	10.5061/dryad.jp917	http://dx.doi.org/10.5061/dryad.jp917	Additional files with information on the 'dictionaries' used to capture concepts, and the codes representing each concept, can be found in 3_ID_Mappings in the Dryad Digital Repository; scripts used to parse the data are in 4_Scripts, also in Dryad
PatientNoteDatabase	Note Binning					Estimating the accuracy of the text processing pipeline	Term Extraction	Terms were filtered by a list of common stop words, as well as terms shorter than four characters in length and a manually curated list of terms homonymous for first or last names found in 3_ID_Mappings/4_stopwords.txt.gz	PatientNoteDatabase44				Co-frequency Counting	Frequency counts are aggregated per patient.	Summary statistics for each bin can be found in Table 1	2_Singleton_Frequency_Counts/singlets_terms_perPat.txt.gz	Dryad Digital Repository	10.5061/dryad.jp917	http://dx.doi.org/10.5061/dryad.jp917	Additional files with information on the 'dictionaries' used to capture concepts, and the codes representing each concept, can be found in 3_ID_Mappings in the Dryad Digital Repository; scripts used to parse the data are in 4_Scripts, also in Dryad
